# Supplementary material for: An auxin-mediated ultradian rhythm positively influences root regeneration via EAR1/EUR1 in Arabidopsis
Source: Front Plant Sci. 2023 Jun 7;14:1136445. doi: 10.3389/fpls.2023.1136445 (PMC10282773; doi:10.3389/fpls.2023.1136445)
Supplement: Supplementary file 14 [file Table_5.xlsx]

## Sheet: Supplementary Table 2
Supplementary Table 2. A list of primers used in this study. F: forward; R: reverse.
Name of primer	Sequence (5' to 3')	Purpose
pPIN3_F	AGAGGATCCCTGACATATGAAGTGCTTCCAAAAG	Cloning
pPIN3_R	GATGGATCCCTTGAAGGGACAAAAATGGAAAAC	Cloning
pAFB2_F	AGAGGATCCCACCATTGAGAAAATATGGTTAACAG	Cloning
pAFB2_R	ATAAAGCTTCTCTAACTTCACCAGCAAGATTCC	Cloning
pKMD1_F	AGAGGATCCGAATCGGATTGCTTCCGTCGTTTATTG	Cloning
pKMD1_R	GATGGATCCCGAGAAAGTATCAAAGATTGAAGCTTTTTGTTTATC	Cloning
EAR1::EAR1_F	CAGAGATCTCCTAATCCTACTCACTCACCAACTTGTG	Cloning to generate complementary lines
EAR1::EAR1_R	CTTAGGCCTTGTGGCAATGCAGAAAGGCTC	Cloning to generate complementary lines
pEAR1_attB1R_F	GGGGACTGCTTTTTTGTACAAACTTG C TTTTTCAAAAGGAAATCACAAACCTCTC	Gateway Cloning
pEAR1_attB4_R	GGGGACAACTTTGTATAGAAAAGTTG CT CCTAATCCTACTCACTCACCAACTTGTG	Gateway Cloning
EAR1_141-287_attB2_F	GGG GAC CAC TTT GTA CAA GAA AGC TGG GTT GTCGTAGTTGGGTTCGTTGCTG	Gateway Cloning
EAR1_141-287_attB1_R	G GGG ACA AGT TTG TAC AAA AAA GCA GGC TTA ATGGCGAGTTCCTTGAGTGAGAAAAGC	Gateway Cloning
M21-83_F	CCACTGAACCTCCGAATCAATCTC	Sequencing
M21-83_R	GTCGAACACTTCATCTGCACCTTC	Sequencing
M23_F	CGAAGCTTCTCAGAGGAAGAGATTCTC	Sequencing
M23_R	ACCCCACAGTACATGGTTCCATAATG	Sequencing
EAR1_F	TTGAATTTTTCACCCTCACTTTC	qRT-PCR
EAR1_R	ACAACACTATTCCCTCGCTTTT	qRT-PCR
SALK_108025_LP	CCGTTGGATATTCCACTCATG	Genotyping
SALK_108025_RP	CGATTGGTTCTTGAAGCTGTC	Genotyping
